# Supplementary material for: Reliability and validity of mental health measurement of young people in a Chinese urban context
Source: PLoS One. 2025 Jun 17;20(6):e0321523. doi: 10.1371/journal.pone.0321523 (PMC12173409; doi:10.1371/journal.pone.0321523)
Supplement: S1 File — Descriptive statistics and response distributions (S1 Table); Pearson’s correlation coefficients (S2 Table); Rotated factor loading scores from exploratory factor analysis (EFA; S3 Table); Convergent validity and composite reliability test for the 15-item scale (S4 Table); Model fit and measurement invariance of the mental health scale across gender, age, and social identity (S5 Table). (XLS) [file pone.0321523.s001.xls]

## Sheet: Groups
Supplementary Table 1. Descriptive statistics and response distributions for total sample and sub-samples.
	Total sample (n=3279)				EFA sample (n=1642)				CFA sample (n=1637)				Group difference
	Mean	SD	Skewness	Kurtosis	Mean	SD	Skewness	Kurtosis	Mean	SD	Skewness	Kurtosis	Sig. (2-tailed)	Cohen's d
MQ1: be optimistic about the future	3.64	0.979	-0.314	-0.392	3.65	0.963	-0.305	-0.355	3.63	0.995	-0.32	-0.428	0.632645	0.02
MQ2: be satisfied with current living conditions	3.57	0.95	-0.243	-0.406	3.59	0.937	-0.216	-0.43	3.56	0.963	-0.266	-0.39	0.483702	0.032
MQ3: have confidence in yourself	3.69	0.955	-0.249	-0.557	3.7	0.949	-0.243	-0.567	3.68	0.961	-0.255	-0.547	0.51565	0.021
MQ4: feel safe in daily living environment	3.95	0.927	-0.586	-0.22	3.98	0.908	-0.545	-0.302	3.92	0.946	-0.616	-0.173	0.0927964	0.065
MQ5: feel happy	3.77	0.923	-0.302	-0.472	3.79	0.913	-0.334	-0.443	3.75	0.933	-0.271	-0.496	0.232199	0.043
MQ6: fell mentally tense	3.09	0.967	-0.009	-0.381	3.08	0.958	0.022	-0.419	3.09	0.976	-0.038	-0.345	0.780627	0.01
MQ7: fell in a bad or low mood	3.11	0.952	-0.15	-0.304	3.11	0.95	-0.127	-0.325	3.11	0.954	-0.173	-0.281	0.860915	0
MQ8: feel afraid without reason	3.64	1.042	-0.458	-0.373	3.64	1.021	-0.447	-0.348	3.64	1.062	-0.467	-0.399	0.97582	0
MQ9: need repeated confirmation of completed tasks to feel secure	2.68	1.117	0.144	-0.765	2.68	1.112	0.181	-0.731	2.68	1.123	0.107	-0.798	0.932654	0
MQ10: feel lonely even when being with others	3.49	1.107	-0.365	-0.557	3.47	1.106	-0.351	-0.568	3.52	1.109	-0.38	-0.542	0.198882	0.045
MQ11: feel restless or uneasy	3.63	1.02	-0.429	-0.368	3.63	1.018	-0.399	-0.446	3.64	1.021	-0.46	-0.287	0.929467	0.01
MQ12: feel empty, bored, or that the life has no meaning	3.66	1.125	-0.491	-0.547	3.63	1.121	-0.474	-0.519	3.69	1.13	-0.509	-0.57	0.143412	0.053
MQ13: memory status	3.28	0.907	-0.192	-0.037	3.28	0.904	-0.17	-0.027	3.27	0.91	-0.215	-0.045	0.868143	0.011
MQ14: be able to concentrate easily on one thing	3.46	0.876	-0.159	-0.194	3.48	0.878	-0.185	-0.181	3.45	0.874	-0.134	-0.202	0.395021	0.034
MQ15: have the ability to think through or handle problems	3.55	0.782	-0.127	0.045	3.58	0.781	-0.14	-0.018	3.53	0.782	-0.114	0.115	0.0844062	0.064
MQ16: self-rated overall mental health status	3.68	0.885	-0.262	-0.199	3.6839	0.8842	-0.271	-0.21	3.6744	0.88642	-0.254	-0.185	0.758	0.011
Age	24.68	5.829	-0.106	-0.999	24.7	5.772	-0.109	-0.971	24.66	5.888	-0.102	-1.027	0.837	/
Note. Mean = arithmetic mean; SD = standard deviation; skewness and kurtosis were computed for distribution assessment; Sig. (2-tailed) = p value from independent samples t-test; Cohen’s d = effect size calculated for group differences.
					0.632645
					0.483702
					0.51565
					0.515658
					0.0927964
					0.232199
					0.780627
					0.860915
					0.97582
					0.932654
					0.198882
					0.929467
					0.143412
					0.868143
					0.395021
					0.0844062

## Sheet: Pearson
Supplementary Table 2. Pearson's correlation coefficients (n=3279).
	MQ1	MQ2	MQ3	MQ4	MQ5	MQ6	MQ7	MQ8	MQ9	MQ10	MQ11	MQ12	MQ13	MQ14	MQ15
MQ1	1
MQ2	.738***	1
MQ3	.696***	.654***	1
MQ4	.569***	.574***	.578***	1
MQ5	.631***	.683***	.609***	.607***	1
MQ6	.307***	.277***	.266***	.264***	.232***	1
MQ7	.345***	.322***	.309***	.277***	.275***	.634***	1
MQ8	.260***	.213***	.243***	.323***	.230***	.513***	.547***	1
MQ9	.133***	.111***	.110***	.092***	.053***	.346***	.363***	.337***	1
MQ10	.289***	.251***	.262***	.278***	.246***	.434***	.488***	.518***	.342***	1
MQ11	.273***	.259***	.261***	.321***	.274***	.504***	.547***	.635***	.339***	.626***	1
MQ12	.343***	.300***	.312***	.316***	.313***	.433***	.495***	.554***	.272***	.567***	.655***	1
MQ13	.288***	.274***	.310***	.242***	.240***	.131***	.145***	.106***	.050**	.107***	.113***	.103***	1
MQ14	.324***	.311***	.371***	.288***	.293***	.132***	.152***	.142***	0.0316212	.128***	.167***	.156***	.508***	1
MQ15	.328***	.316***	.404***	.314***	.306***	.115***	.149***	.152***	-0.0135885	.109***	.161***	.133***	.451***	.535***	1
Note: ** P<0.01, *** P<0.001 (2-tailed).

## Sheet: EFA
Supplementary table 3. Rotated factor loading score (EFA) (n=1642)
		initial 15-item	initial 15-item communalities	14-item	14-item communalities
factor 1	MQ1	0.821504	0.748643	0.821357	0.752864
	MQ2	0.849425	0.766063	0.848695	0.769593
	MQ3	0.77899	0.707708	0.778096	0.710959
	MQ4	0.729328	0.605652	0.721113	0.603463
	MQ5	0.839786	0.736002	0.834629	0.733777
factor 2	MQ6	0.704062	0.531951	0.708669	0.532848
	MQ7	0.730757	0.595884	0.734019	0.593568
	MQ8	0.766725	0.61186	0.778743	0.624455
	MQ9	0.57641	0.333298	/	/
	MQ10	0.75966	0.5978	0.769257	0.606934
	MQ11	0.825951	0.713664	0.847113	0.740294
	MQ12	0.722577	0.594987	0.751236	0.622468
factor 3	MQ13	0.801922	0.665037	0.80184	0.665067
	MQ14	0.813596	0.711146	0.813515	0.711222
	MQ15	0.770887	0.66385	0.771405	0.6635
KMO		0.903		0.899
Bartlett’s tes		11930.6935***		11544.533***
Total Variance Explaned %		0.6389		0.6665
Note. *** P<0.001.

## Sheet: AVE
Supplementary table 4. Convergent validity and composite reliability test (15-item) (n=1642).
path			standardized factor loading	SE	P	CR	AVE
MQ1	<---	M1	0.845			0.899	0.641
MQ2	<---	M1	0.844	0.024	***
MQ3	<---	M1	0.801	0.024	***
MQ4	<---	M1	0.71	0.025	***
MQ5	<---	M1	0.794	0.024	***
MQ6	<---	M2	0.658			0.869	0.494
MQ7	<---	M2	0.709	0.043	***
MQ8	<---	M2	0.735	0.046	***
MQ9	<---	M2	0.442	0.048	***
MQ10	<---	M2	0.729	0.05	***
MQ11	<---	M2	0.835	0.048	***
MQ12	<---	M2	0.747	0.051	***
MQ13	<---	M3	0.665			0.765	0.521
MQ14	<---	M3	0.769	0.037	***
MQ15	<---	M3	0.727	0.032	***
Note. ***p<0.001.

## Sheet: CFA
Supplementary Table 5. Model fit and measurement invariance of the mental health scale across gender, age and social identity (n=1637).
	Models	χ2/df	CFI	TLI	RMSEA	SRMR	p	Δχ2/df	ΔDF	ΔTLI	ΔNFI
Gender	Unconstrained	3.492	0.968	0.96	0.039	0.037	0	/	/	/	/
	Measurement weights	3.369	0.97	0.96	0.038	0.038	0.058	-0.123	11	-0.002	0.002
	Measurement intercepts	3.381	0.96	0.96	0.038	0.038	0	-0.111	25	0	0.004
	Structural covariances	3.297	0.96	0.96	0.037	0.039	0.495	-0.195	31	-0.001	0
	Measurement residuals	3.222	0.96	0.96	0.037	0.039	0.002	-0.27	46	-0.001	0.003
Age	Unconstrained	2.534	0.95	0.95	0.031	0.104	0	/	/	/	/
	Measurement weights	2.487	0.95	0.95	0.03	0.104	0.57	-0.047	11	-0.002	0.001
	Measurement intercepts	2.437	0.95	0.95	0.03	0.104	0.42	-0.097	25	-0.002	0.001
	Structural covariances	2.418	0.95	0.95	0.029	0.106	0.362	-0.116	31	-0.001	0.001
	Measurement residuals	2.393	0.95	0.96	0.029	0.106	0.041	-0.141	46	-0.001	0.002
Social identity	Unconstrained	3.529	0.94	0.94	0.039	0.048	0	/	/	/	/
	Measurement weights	3.414	0.94	0.94	0.038	0.049	0.81	-0.115	11	0	0.004
	Measurement intercepts	3.427	0.94	0.94	0.039	0.048	0	-0.102	25	0	0.004
	Structural covariances	3.432	0.94	0.94	0.039	0.07	0.001	-0.097	31	0	0.002
	Measurement residuals	3.37	0.94	0.94	0.038	0.067	0.006	-0.159	46	-0.002	0.003
